# Supplementary material for: Detection of Antimicrobial Proteins/Peptides and Bacterial Proteins Involved in Antimicrobial Resistance in Raw Cow’s Milk from Different Breeds
Source: Antibiotics (Basel). 2024 Sep 3;13(9):838. doi: 10.3390/antibiotics13090838 (PMC11429332; doi:10.3390/antibiotics13090838)
Supplement: Supplementary file 1 [file antibiotics-13-00838-s001.zip]

Archive with 4 entries (4 files):
- Figure S1 Panel b. Podolica bacteria.svg
- Figure S1 Panel c. Control firmicutes.svg
- Figure S1 Panel d. Podolica firmicutes.svg
- Figure S1 Panle a. Control bacteria.svg
